# Supplementary material for: Distinct effects of general anesthetics on lung metastasis mediated by IL-6/JAK/STAT3 pathway in mouse models
Source: Nat Commun. 2020 Jan 31;11:642. doi: 10.1038/s41467-019-14065-6 (PMC6994546; doi:10.1038/s41467-019-14065-6)
Supplement: Supplementary file 3 — Source Data [file 41467_2019_14065_MOESM3_ESM.zip]

Archive with 12 entries (9 files):
- data source/
- data source/Supplementary Figure 1.xlsx
- data source/Figure 1.xlsx
- data source/Figure 4.xlsx
- data source/Supplementary Figure 4.xlsx
- __MACOSX/
- __MACOSX/data source/
- __MACOSX/data source/._Supplementary Figure 4.xlsx
- data source/Figure 2.xlsx
- __MACOSX/data source/._Figure 2.xlsx
- data source/Supplementary Figure 2.xlsx
- data source/Figure 3.xlsx
