# Supplementary material for: Distinct effects of general anesthetics on lung metastasis mediated by IL-6/JAK/STAT3 pathway in mouse models
Source: Nat Commun. 2020 Jan 31;11:642. doi: 10.1038/s41467-019-14065-6 (PMC6994546; doi:10.1038/s41467-019-14065-6)
Supplement: Supplementary file 3 — Source Data [file 41467_2019_14065_MOESM3_ESM.zip › data source/Supplementary Figure 1.xlsx]

## Sheet: Supplementary Figure 1 A
			1	2	3	4	5	6	7	8
Day 3	prop	L	1.57	3.04	2.09	2.71	1.76	2.58	2.14	2.61		prop										ave	sd
		W	1.54	1.91	1.58	2.03	1.63	2.55	1.95	1.53		3	1.86171	5.54511	2.60874	5.58382	2.33807	8.38822	4.06867	3.05487		4.18115	2.20576
			1.86171	5.54511	2.60874	5.58382	2.33807	8.38822	4.06867	3.05487		6	12.528	23.5037	2.95704	15.3247	11.7776	24.6408	14.879	24.0798		16.2113	7.53667
			1	2	3	4	5	6	7	8		9	38.5319	49.7043	39.572	33.6797	35.1356	59.1388	49.4123			43.5964	9.3494
	sevo	L	3.3	3.3	3.82	3.75	3	3.47	3.13	2.84		12	160.666	153.301	133.734	82.9059	133.022	232.133	186.2			154.566	46.7073
		W	2.68	2.46	2.75	2.33	2.62	2.83	3.02	2.6		16	578.291	273.678	230.813	268.662	223.556	348.474	411.588			333.58	126.925
			11.851	9.98514	14.4444	10.1792	10.2966	13.8954	14.2734	9.5992
Day6			1	2	3	4	5	6	7	8
	prop	L	4.35	3.73	2.7	3.21	2.9	3.74	3.22	3.8		sevo
		W	2.4	3.55	1.48	3.09	2.85	3.63	3.04	3.56		3	11.851	9.98514	14.4444	10.1792	10.2966	13.8954	14.2734	9.5992		11.8155	2.08829
			12.528	23.5037	2.95704	15.3247	11.7776	24.6408	14.879	24.0798		6	13.2314	10.4325	23.5076	16.065	14.6324	17.145	9.14425	18.3969		15.3194	4.5865
			1	2	3	4	5	6	7	8		9	59.8998	49.5709	58.2634	29.2965	49.6876	73.1196	53.6883	112.908		60.8042	24.398
	sevo	L	3	3.42	3.86	3.57	3.68	3.81	3.34	3.42		12	158.958	147.48	143.397	163.94	166.492	224.921	254.982	210.981		183.894	40.9865
		W	2.97	2.47	3.49	3	2.82	3	2.34	3.28		16	274.212	249.601	277.135	552.827	176.487	159.907	362.706	363.867		302.093	125.645
			13.2314	10.4325	23.5076	16.065	14.6324	17.145	9.14425	18.3969
Day9			1	2	3	4	5	6	7	8
	prop	L	4.54	5.02	4.64	4.79	4.16	5.07	4.63
		W	4.12	4.45	4.13	3.75	4.11	4.83	4.62
			38.5319	49.7043	39.572	33.6797	35.1356	59.1388	49.4123
			1	2	3	4	5	6	7	8
	sevo	L	5.01	4.81	5.1	5.19	5.18	5.78	5.35	6.4
		W	4.89	4.54	4.78	3.36	4.38	5.03	4.48	5.94
			59.8998	49.5709	58.2634	29.2965	49.6876	73.1196	53.6883	112.908
Day12			1	2	3	4	5	6	7	8
	prop	L	8.75	7.06	6.53	6.4	7.08	8.76	8.03
		W	6.06	6.59	6.4	5.09	6.13	7.28	6.81
			160.666	153.301	133.734	82.9059	133.022	232.133	186.2
			1	2	3	4	5	6	7	8
	sevo	L	7.04	6.69	7.94	7.07	7.33	8.04	9.81	8.05
		W	6.72	6.64	6.01	6.81	6.74	7.48	7.21	7.24
			158.958	147.48	143.397	163.94	166.492	224.921	254.982	210.981
Day 16			1	2	3	4	5	6	7	8
	prop	L	12.42	9.28	8.43	10.54	9.31	10.02	11.34
		W	9.65	7.68	7.4	7.14	6.93	8.34	8.52
			578.291	273.678	230.813	268.662	223.556	348.474	411.588
			1	2	3	4	5	6	7	8
	sevo	L	10.91	8.62	10.26	10.69	8.03	9.25	13	10.12
		W	7.09	7.61	7.35	10.17	6.63	5.88	7.47	8.48
			274.212	249.601	277.135	552.827	176.487	159.907	362.706	363.867

## Sheet: Supplementary Figure 1 B
primary tumor weight
Sevoflurane	Propofol
0.4137	0.5237
0.4558	0.3383
0.4351	0.4778
0.2745	0.4972
0.5264	0.3162
0.5083	0.2571

## Sheet: Supplementary Figure 1 E
ex vivo lung IVIS
Sevoflurane	Propofol
4.71933	2.41996
5.16732	3.73159
3.20683	2.0899
4.18184	2.84881
3.40654	2.24797
4.02531	4.53908
4.04139	1.67486

## Sheet: Supplementary Figure 1 G
					nodule counting
						Sevoflurane							Propofol
					Macro-metastasis	14	5	1	8	5	12	2	0	2	0	0	2	2	1
					Micro-metastasis	4	11	7	8	4	5	9	0	2	1	0	3	10	4

## Sheet: Supplementary Figure 1 H
ex vivo lung IVIS comparison between single and multiple exposure
	Sevoflurane											Propofol
Single Expoure	4.23376	4.42226	4.63316	4.79071	4.25406	4.72665	4.73727	5.46165	4.54183	5.05461	4.36229	2.85944	3.52231	3.77379	2.18412	3.05461	3.79865	2.89889	2.64699	4.15987	3.44529	3.77379
Multiple Expoure	4.71933	5.16732	3.20683	4.18184	3.40654	4.02531	4.04139					2.41996	3.73159	2.0899	2.84881	2.24797	4.53908	1.67486

## Sheet: Supplementary Figure 1 I
macrometastasis nodule counting comparison between single and multiple exposure
	Sevoflurane										Propofol
Single Expoure	14	13	9	15	10	17	12	14	12	10	5	1	6	1	3	3	1	8	4	2
Multiple Expoure	14	5	1	8	5	12	2				0	2	0	0	2	2	1

## Sheet: Supplementary Figure 1 J
micrometastasis nodule counting comparsion between single and multiple exposure
	Sevoflurane										Propofol
Single Expoure	9	7	6	6	12	10	7	13	4	3	4	1	4	3	1	2	0	5	1	3
Multiple Expoure	4	11	7	8	4	5	9				0	2	1	0	3	10	4
