# Supplementary material for: Distinct effects of general anesthetics on lung metastasis mediated by IL-6/JAK/STAT3 pathway in mouse models
Source: Nat Commun. 2020 Jan 31;11:642. doi: 10.1038/s41467-019-14065-6 (PMC6994546; doi:10.1038/s41467-019-14065-6)
Supplement: Supplementary file 3 — Source Data [file 41467_2019_14065_MOESM3_ESM.zip › data source/Figure 1.xlsx]

## Sheet: Figure 1 C
4T1 ex vivo lung IVIS
Sevoflurane	Propofol
4.23376	2.85944
4.42226	3.52231
4.63316	3.77379
4.79071	2.18412
4.25406	3.05461
4.72665	3.79865
4.73727	2.89889
5.46165	2.64699
4.54183	4.15987
5.05461	3.44529
4.36229	3.77379

## Sheet: Figure 1 E
4T1 nodule counting
	Sevoflurane										Propofol
Macro-metastasis	14	13	9	15	10	17	12	14	12	10	5	1	6	1	3	3	1	8	4	2
Micro-metastasis	9	7	6	6	12	10	7	13	4	3	4	1	4	3	1	2	0	5	1	3

## Sheet: Figure 1 G
MDA-231 ex vivo lung IVIS image
Sevoflurane	Propofol
5.69897	5.83251
7.20412	4.43136
5.78533	6.49136
5.73239	4.11394
6.73239	3.86332
6.69897	5.716
6.20412

## Sheet: Figure 1 I
MDA-231 nodule counting
	Sevoflurane									Propofol
Macro-metastasis	18	33	18	9	19	26	20	15		0	0	0	3	7	3
Micro-metastasis	58	78	65	69	36	21	77	84		10	0	5	15	55	33
