# Supplementary material for: Distinct effects of general anesthetics on lung metastasis mediated by IL-6/JAK/STAT3 pathway in mouse models
Source: Nat Commun. 2020 Jan 31;11:642. doi: 10.1038/s41467-019-14065-6 (PMC6994546; doi:10.1038/s41467-019-14065-6)
Supplement: Supplementary file 3 — Source Data [file 41467_2019_14065_MOESM3_ESM.zip › data source/Figure 4.xlsx]

## Sheet: Figure 4 A
CD11b+
	Vehicle				AZD1480
Sevoflurane	314	346	266	239	201	167	105	119
Propofol	100	70	114	226	86	108	130	163
CD31
	Vehicle				AZD1480
Sevoflurane	369	249	357	146	251	156	126	357
Propofol	275	78	381	184	138	108	163	233

## Sheet: Figure 4 B
serum IL-6
	Vehicle				AZD1480
Sevoflurane	180.704	123.714	153.581	130.32	45.313	25.2861	59.6276	42.1748
Propofol	76.4769	87.8618	58.4125	45.0455	45.9309	26.5348	31.2627	38.8895
tissue IL-6
	Vehicle				AZD1480
Sevoflurane	39.2225	32.5799	12.304	46.4443	15.774	14.7044	9.54208	13.95
Propofol	20.2786	36.3422	17.6961	29.4971	13.6431	15.6096	6.60874	7.00772

## Sheet: Figure 4 C
							Sevoflurane + Vehicle				Propofol + Vehicle				Sevoflurane + AZD1480				Propofol + AZD1480
		Tyr 705				Tyr705	46.69	41.99	15.34	56.22	21.67	3.31	0.05	15.21	3.87	1.88	1.04	4.42	7.07	4.29	0.38	10.82
						Ser727	29.98	25.23	40.32	33.93	18.72	37.65	21.88	4.4	3.316	6.9	3.726	7.75	2.08	3.82	2.156	3.96
		Ser727
		STAT3
		GAPDH
