# Supplementary material for: Distinct effects of general anesthetics on lung metastasis mediated by IL-6/JAK/STAT3 pathway in mouse models
Source: Nat Commun. 2020 Jan 31;11:642. doi: 10.1038/s41467-019-14065-6 (PMC6994546; doi:10.1038/s41467-019-14065-6)
Supplement: Supplementary file 3 — Source Data [file 41467_2019_14065_MOESM3_ESM.zip › data source/Supplementary Figure 4.xlsx]

## Sheet: Supplementary Figure 4
	Sevoflurane					Propofol
CD11b	222	328	317			80	83	58
CD31	247	227	289			219	287	231
