# Supplementary material for: Distinct effects of general anesthetics on lung metastasis mediated by IL-6/JAK/STAT3 pathway in mouse models
Source: Nat Commun. 2020 Jan 31;11:642. doi: 10.1038/s41467-019-14065-6 (PMC6994546; doi:10.1038/s41467-019-14065-6)
Supplement: Supplementary file 3 — Source Data [file 41467_2019_14065_MOESM3_ESM.zip › data source/Supplementary Figure 2.xlsx]

## Sheet: Supplementary Figure 2 A & B
propofol
	Control	0.01 μg/mL	0.1 μg/mL	4 μg/mL	40 μg/mL
	100	101.88	94.9		86.99
	100	100.18	100.71	91.12	85.72
	100	97.9	97.46	84.96	72.23
	100	100.9	98.54	85.39	70.76
	100	95.29	98.85	88.62
	100	100	105.64	91.43
sevo
	control	0.02 mM	0.1 mM	0.2 mM	1 mM	2 mM
	100	100.28	92.26	89.9		6.67
	100	103.05	102.53	84.62		7.6
	100	100.27	98.82	93.47	34.98	11.42
	100	92.06	98.07	86.88	38.64	21.5
	100	103.92	101.73	96.77	45.04	27.51
	100	91.19	104.27	86.65	46.83	27.74

## Sheet: Supplementary Figure 2 C & D
propofol						sevo
	Ctrl	p01	p4	p40	p001		s002	s01	s02	s1	s2.5
0h	5.933	8.067	7.133	7.533	7.8		7.67	8.567	7.33	7.967
	6.567	9.23	7.833	7.9	8.27		8.7	7.9	7.967	8.33
	5.367	5.6	6.467	6.2			7.533	7.9	6.233	7.567
	5.733	6.1	6.933	6.633			7.867	8.2	6.633	8.033
24h	4.467	7.7	6.4	5.933	6.87		6.967	6.067	6.67	7.833
	4.067	8.23	6.4	7	6.67		7.33	6.7	7.033	7
	3.2	5.27	5	4.567			6.833	5.6	5.5	6.167
	3.967	4.8	5.833	5.5			6.5	6.167	5.5	7.167
48h	3	6.67	5	4.677			5.33	3.767	5.833	6.1
	2.467	7.63	4.667	5.677			6.067	5	5.33	6.1
	2	4.677	3.5	4.333			5.733	4.5	4.767	6
	2.1	3.83	4.833	4.833			5.1	4.833	4.633	6.033
	0.752907	0.954506	0.897238	0.787601	0.880769		0.908344	0.708183	0.909959	0.983181
	0.619309	0.891658	0.817056	0.886076	0.80653		0.842529	0.848101	0.882766	0.840336
	0.596236	0.941071	0.773156	0.736613			0.907076	0.708861	0.8824	0.814986
	0.691959	0.786885	0.841339	0.829187			0.826236	0.752073	0.829187	0.892195
	0.505646	0.826825	0.700967	0.620868			0.694915	0.439711	0.795771	0.765658
	0.375666	0.826652	0.595813	0.718608			0.697356	0.632911	0.66901	0.732293
	0.372648	0.835179	0.541209	0.698871			0.761051	0.56962	0.7648	0.792917
	0.3663	0.627869	0.697101	0.72863			0.648278	0.58939	0.698477	0.751027
