# Supplementary material for: Distinct effects of general anesthetics on lung metastasis mediated by IL-6/JAK/STAT3 pathway in mouse models
Source: Nat Commun. 2020 Jan 31;11:642. doi: 10.1038/s41467-019-14065-6 (PMC6994546; doi:10.1038/s41467-019-14065-6)
Supplement: Supplementary file 3 — Source Data [file 41467_2019_14065_MOESM3_ESM.zip › data source/Figure 3.xlsx]

## Sheet: Figure 3 C
ex vivo lung IVIS
	Sevoflurane	Propofol	Sevoflurane + AZD1480	Propofol + AZD1480
	4.67237	4.20058	4.32675	3.98856
	4.60119	4.14114	4.20493	4.14582
	5.05231	4.06633	3.68511	3.8477
	5.64345	3.7014	4.87146	3.94275
	5.45071	3.85016	4.30233	3.77159
	4.91714	4.4143

## Sheet: Figure 3 D
nodule count
	Sevoflurane						Propofol						Sevoflurane + AZD1480						Propofol + AZD1480
Macro-metastasis	17	33	18	7	14	3	2	10	3	1	6	4	7	4	16	7	4		6	5	2	4	4
Micro-metastasis	9	12	12	6	5	6	8	3	2	3	6	4	6	5	8	6	4		1	5	4	4	3

## Sheet: Figure 3 F
									Sevoflurane + AZD1480			Propofol + AZD1480			Sevoflurane + Vehicle			Propofol + Vehicle
								Tyr705	2.19	12.39	6.97	1.08	2.43	1.11	35.29	81.57	61.99	15.26	42.55	15.46
	Tyr 705							Ser727	3.95	6.85		1.89	1.82		31.97	1.82		35.28	12.74
		Ser77
			STAT3
	GAPDH
